# Supplementary material for: Optimal Allocation of Observations in Stepped‐Wedge and Other Cluster Studies With Correlated Cluster‐Period Effects
Source: Stat Med. 2025 Jun 23;44(13-14):e70100. doi: 10.1002/sim.70100 (PMC12184762; doi:10.1002/sim.70100)
Supplement: Supplementary file 1 — Data S1: Supporting Information. [file SIM-44-0-s001.txt]

/*

1.	Launch STATA

2.	Load or paste the contents of this file into the Do-file Editor, and Execute the file

3.	To optimize the allocation over the full stepped-wedge layout, type the following in the command window:

  	mata: optimal_allocation(K, S, alpha, r)
							  
where: 		K = number of clusters
		S = ICV from equation (2)
		alpha and r are the parameters of the CAC-matrix in equation (1)

For example, the command: 

       mata: optimal_allocation(K=4, S=0.87, alpha=0.7, r=1)

produces the output in Fig 1.

4.	To optimize over a more general layout where some cells are excluded (e.g. washout periods), first set up a STATA matrix labelled “layout”, where rows represent Clusters and columns represent Time, such that

       layout[k,t] = 1 means (k,t) is a Treated cell
       layout[k,t] = 0 means (k,t) is a Control cell
       layout[k,t] = . (missing value) means cell (k,t) is excluded 
								 
Then issue the command in 3. above, with K set to 0. I.e.

       mata: optimal_allocation(K=0, S, alpha, r)

5.	Output. The optimal allocation, expressed in percentage terms, is printed in the Results Window, and stored in the STATA matrix “allocation”.

Precision refers to the precision of the optimal allocation relative to an ‘ideal’ cluster cross-over design with the same number of observations, and is stored in the STATA scalar “precision”. 

Assuming the observations have variance = 1, the variance of the BLUE of the treatment effect is
                       (1 – rho)/(4N * “precision”)

6.	The precision of any allocation (or design) stored in the STATA matrix “Design” may be computed using the command

	mata: precision(“Design”, S, alpha, r, “layout”)

“layout” is an optional argument defining treatment-status as described in 4. above. If it is omitted, a standard stepped-wedge arrangement is assumed.  
*/


version 16.1

mata
void optimal_allocation(real scalar KC, real scalar S, real scalar alpha, real scalar r)
{
	if (KC > 1)	{
		n = J(KC,KC+1,1)
		incidence = n
		for (i=1; i<=KC; i++)	{
			for (j=1; j<=KC+1; j++)	incidence[i,j] = (j > i)
		}

	}
	
	else	{
		Dmatrix = st_matrix("layout")
		n = (Dmatrix :!= .)
		incidence = (Dmatrix :== 1)
	}

	K = rows(n)
	T = cols(n)
	ns = sum(n)
	
	gamma = J(T,T,.)
	for (s=1;s<=T;++s) for (t=1;t<=T;++t) gamma[s,t]=alpha*r^abs(s-t) + (1-alpha)*(s==t)
	
	n1 = n
	n0 = J(K,T,.)
	a = bluecoeffs(n, S, precision=., gamma, incidence)
	absa = abs(a)
			
	while (abs(max(n1:-n0))/ns >= 1.0E-06)	{
		n = ns:*absa:/sum(absa)
		n0 = n1
		n1 = n
		a = bluecoeffs(n, S, precision, gamma, incidence)
		absa = abs(a)
		}

	n = 100*n:/sum(n)

	st_matrix("allocation",n)
	stata("matlist allocation , format(%7.2f)")
	st_numscalar("precision",precision)
	stata("scalar list precision")
	
}

real matrix function bluecoeffs(real matrix n, real scalar S, real scalar precision, real matrix gamma, real matrix incidence)
{
	nr = rows(n)
	nc = cols(n)
	nbar = sum(n)/nr 
	xi = S/(nbar*(1 - S))
	
	UU = J(nr,nc^2,.)
	WW = J(nr,nc,.)
	a = J(nr,nc,.)
	
	for (i=1; i<=nr; i++)	{
		D = diag(sqrt(n[i,.]))
		Ui = xi:*D*gamma*D + I(nc)
		Ui = D*invsym(Ui)*D
		Wi = incidence[i,.]*Ui
		UU[i,.] = rowshape(Ui,1)
		WW[i,.] = Wi
		}
		
	U = rowshape(J(1,nr,1)*UU,nc)
	U = invsym(U)
	W = J(1,nr,1)*WW

	for (i=1; i<=nr; i++)	{
		Wi = WW[i,.]
		Ui = rowshape(UU[i,.],nc)
		a[i,.] = Wi - W*U*Ui
		}
		
	precision = J(1,nr,1)*(incidence:*a)*J(nc,1,1)
	precision = 4*precision/sum(n)

	return (a)
 }

function precision(string scalar design ,real scalar S, real scalar alpha, real scalar r |string scalar Incidence)
{
	n = st_matrix(design)
	nr = rows(n)
	nc = cols(n)
	if (args()==4) {
		incidence = J(nr,nc,.)
		for (i=1; i<=nr; i++) for (j=1; j<=nc; j++)	incidence[i,j] = (j > i)
	}
	
	else	{
		incidence = st_matrix(Incidence)
		incidence = (incidence :== 1)
	}
	
	gamma = J(nc,nc,.)
	for (s=1;s<=nc;++s) for (t=1;t<=nc;++t) gamma[s,t]=alpha*r^abs(s-t) + (1-alpha)*(s==t)
	
	(void) bluecoeffs(n,S,precision=., gamma, incidence)
	
	return (precision)
}
end
